# Supplementary material for: Morphological Variation and Its Environmental Correlates in the Taihangshan Swelled-Vented Frog across the Qinling Mountains
Source: Animals (Basel). 2022 Sep 7;12(18):2328. doi: 10.3390/ani12182328 (PMC9495075; doi:10.3390/ani12182328)
Supplement: Supplementary file 1 [file animals-12-02328-s001.zip]

Archive with 1 entries (1 files):
- animals-1880560-supplementary.pdf
